# Supplementary material for: Worldwide Dissemination of blaKPC Gene by Novel Mobilization Platforms in Pseudomonas aeruginosa: A Systematic Review
Source: Antibiotics (Basel). 2023 Mar 28;12(4):658. doi: 10.3390/antibiotics12040658 (PMC10134989; doi:10.3390/antibiotics12040658)
Supplement: Supplementary file 1 [file antibiotics-12-00658-s001.zip]

Archive with 1 entries (1 files):
- antibiotics-2257061-supplementary.pdf
